# Supplementary material for: Usefulness of albumin-to-D-dimer ratio in predicting the long-term outcome after hospital discharge in patients with ST-elevation myocardial infarction: a retrospective cohort study
Source: Front Cardiovasc Med. 2026 Feb 27;13:1629253. doi: 10.3389/fcvm.2026.1629253 (PMC12982347; doi:10.3389/fcvm.2026.1629253)
Supplement: Supplementary file 1 [file Table1.xlsx]

## Sheet: Supplementary Table 1
patient ID	cause of stroke
1	unknown
2	cerebral hemorrhage
3	atherosclerosis
4	cerebral hemorrhage
5	atherosclerosis
6	atherosclerosis
7	unknown
8	atherosclerosis
9	atrial fibrillation
10	atrial fibrillation
11	atrial fibrillation
12	ventricular thrombosis
13	atherosclerosis
14	atrial fibrillation
15	atherosclerosis
16	atherosclerosis
17	atherosclerosis
18	atherosclerosis
19	atherosclerosis
20	atherosclerosis
21	atherosclerosis
22	atherosclerosis
23	atherosclerosis
24	atrial fibrillation
25	atherosclerosis
26	atherosclerosis
27	atherosclerosis
28	atherosclerosis
29	cerebral hemorrhage
30	atherosclerosis
31	atrial fibrillation
32	atherosclerosis
33	atherosclerosis
34	atrial fibrillation
35	atherosclerosis
36	atrial fibrillation
37	atherosclerosis
38	atherosclerosis
39	atherosclerosis
40	atherosclerosis
41	atherosclerosis
42	atherosclerosis
43	atherosclerosis
44	atherosclerosis
45	cerebral hemorrhage
46	atherosclerosis
47	atherosclerosis
48	atherosclerosis
49	atherosclerosis
50	atrial fibrillation
51	atherosclerosis
52	atherosclerosis
53	atherosclerosis
54	atherosclerosis
55	cerebral hemorrhage
56	atherosclerosis
57	atherosclerosis
58	cerebral hemorrhage
59	atherosclerosis
60	atherosclerosis
61	unknown
62	atherosclerosis
63	atherosclerosis
64	atherosclerosis
65	atherosclerosis
66	atherosclerosis
67	cerebral hemorrhage
68	atherosclerosis
